# Supplementary material for: Synthesis and Investigation of Biological Activity of New Betulonic Acid Derivatives Containing 1,2,3-Triazole Fragments
Source: Molecules. 2024 Jul 2;29(13):3149. doi: 10.3390/molecules29133149 (PMC11243376; doi:10.3390/molecules29133149)
Supplement: Supplementary file 1 [file molecules-29-03149-s001.zip]

Archive with 1 entries (1 files):
- molecules-3069907-supplementary.pdf
